# Supplementary material for: Exploring the tumor micro-environment in primary and metastatic tumors of different ovarian cancer histotypes
Source: Front Cell Dev Biol. 2024 Jan 24;11:1297219. doi: 10.3389/fcell.2023.1297219 (PMC10847324; doi:10.3389/fcell.2023.1297219)
Supplement: Supplementary file 12 [file Table4.XLSX]

## Sheet: Table S3A
Table S3A. Selected cluster markers for endothelial sub-populations
	p_val	avg_log2FC	pct.1	pct.2	p_val_adj	cluster
ACKR1	5.74561e-07	1.21729	0.45	0.258	0.0222993	0
CD74	1.23019e-06	0.843539	0.673	0.505	0.0477449	0
S100A6	2.57479e-06	0.715182	0.665	0.536	0.0999302	0
RACK1	8.95743e-07	0.672252	0.737	0.649	0.0347647	0
HECW2	2.88047e-22	1.6552	0.582	0.169	1.11794e-17	1
RGCC	1.64431e-16	1.19653	0.572	0.201	6.38175e-12	1
KIAA1217	1.65596e-14	1.4558	0.686	0.381	6.42694e-10	1

## Sheet: Table S3B
Table S3B. Selected enriched pathways for endothelial sub-populations
Table Name	Feature ID	Name	Data Source	In Query	In Test Set	Genes	P Value	Bayes	Cluster
GO Biological Process	GO:0016525	negative regulation of angiogenesis	UniProt-GOA	6	79	ANGPT2, COL4A2, HSPG2, PTPRM, RGCC, SPARC	1.06e-06	9.301	1
GO Biological Process	GO:0001525	angiogenesis	UniProt-GOA	8	222	ANGPT2, CALCRL, COL4A2, ESM1, FLT1, FMNL3, HSPG2, UNC5B	4.68e-06	7.874	1
GO Biological Process	GO:0030198	extracellular matrix organization	UniProt-GOA	7	191	COL4A1, COL4A2, HSPG2, ITGA1, LAMB1, SPARC, VWA1	1.7e-05	6.58	1
GO Biological Process	GO:0048514	blood vessel morphogenesis	UniProt-GOA	3	17	COL4A1, FLT1, SOS1	4.8e-05	5.463	1
