# Supplementary material for: Exploring the tumor micro-environment in primary and metastatic tumors of different ovarian cancer histotypes
Source: Front Cell Dev Biol. 2024 Jan 24;11:1297219. doi: 10.3389/fcell.2023.1297219 (PMC10847324; doi:10.3389/fcell.2023.1297219)
Supplement: Supplementary file 13 [file Table1.XLSX]

## Sheet: Table 1A
Patient	Histotype	Total/CD45/ Tumor enrich			Pathological stage	Age	Race	Neo-adjuvant
P1	Malignant mixed Müllerian tumor (MMMT)	Yes	Yes	No	ypT3c, NX/yIIIC	66	Asian	Yes
P2	Clear cell	Yes	Yes	Yes	pT3c NX/IIIC	74	White	No
P3	Endometrioid with serous features	No	Yes	No	pT3b, N0/ IIIB	66	White	No
P4	Endometrioid and serous features	No	Yes	No	pT1a N0/ IA	69	White	No
P5	Clear cell	Yes	Yes	No	pT2B, N0/IIB	77	White	No
P6	High grade serous ovarian carcinoma (HGSOC)	Yes	No	No	pT3c Nx Mx/ IIIc	56	White	No
P7	Serous ovarian carcinoma (SOC)	Yes	Yes	Yes	ypT3a Nx M1/ Ivb	62	White	Yes
P8	High grade serous ovarian carcinoma (HGSOC)	Yes	No	No	pT3c N0 /IIIC	48	UNK	No
P9	Low grade serous ovarian carcinoma (LGSOC)	Yes	No	No	pT3c, NX, M1b /IVB	39	White	No
P10	High grade serous ovarian carcinoma (HGSOC)	Yes	No	No	ypT3c N1a / yIIIc	66	Black	Yes
P11	High grade serous ovarian carcinoma (HGSOC)	Yes	No	No	pT3c Nx / IIIc	46	Asian	No
P12	High grade serous ovarian carcinoma (HGSOC)	Yes	No	No	pT3c, N1, M1/ IIIc	71	Black	Yes

## Sheet: Table 1B
Sample			Drop-seq										IHC			Category
Patient	Sample	Site	# cells	Epithelial cell (%)	ESC (%)	Endothelial cell (%)	Fibroblast (%)	MSC (%)	Macrophage (%)	B cell (%)	Plasma B cell (%)	T cell (%)	CK7 (%)	VIM (%)	CD45 (%)	Stage Tinf
1	P1-1	Omentum	2227	59.5	4.5	1.1	22.9	3.6	4.5	0.6	1	2.3	59.2	60	7.9	Meta Low
	P1-2	Left Ovary	1156	66.2	3.7	2.7	21.8	2.6	1.1	0	1	1	68.7	37.5	0.4	Primary Low
	P1-3	Right Ovary	1051	76.6	5.3	0.9	10.1	3.4	0.9	0	0.7	2.2	66.6	50.2	6.1	Primary Low
2	P2-1	Omentum	1008	54.6	8.1	1	8.7	1.7	10.6	0	2.9	12.3	66.6	79.4	58.9	Meta High
	P2-2	Right Ovary	330	28.2	6.1	0.6	21.8	3.9	6.4	0	10.9	22.1	89.3	70.6	34	Primary High
3	P3-1	Rectum	345	26.6	2.4	1.7	27.1	20.4	16.4	0.1	0.3	5.1	69.8	37.9	4.4	Meta Low
	P3-2	Left Ovary	928	42.3	3.8	3.8	24.9	14.5	9	0	0	1.7	70.7	40.5	0.7	Primary Low
4	P4-1	Left Ovary	837	37.2	9.2	1.2	9.4	2.5	35.6	0.1	0.6	4.2	76.4	55.3	0.8	Primary Low
5	P5-1	Right Ovary	2554	45.7	11.4	0.4	18.7	2.4	5.6	0	3.7	12.1	84.6	54	17.8	Primary High
6	P6-1	Omentum	3357	28.3	6.5	1	22.6	2	9.1	8.8	3.8	17.4	57.5	54.6	17.3	Meta High
	P6-2	Left Ovary	2102	60.7	15.2	1.6	11.5	4.8	2.6	0	0.3	2.6	69.1	34.4	9.8	Primary Low
7	P7-1	Omentum	3542	43.7	5.6	4	10.9	1.5	12.1	2.1	7.7	12.5	41.7	69.1	28.5	Meta High
8	P8-1	Right Ovary	359	70.2	9.6	1.9	5.8	2.1	5.4	0	0.6	4.3	83	39.2	3.3	Primary Low
	P8-2	Left Ovary	467	55.7	7.2	3.9	5.9	6.4	11.7	0	0.6	8.6	85.5	51.2	2.5	Primary Low
9	P9-1	Omentum	529	32.9	2.8	2.8	19.1	5.1	16.6	0.2	5.7	14.7	38.9	48	4.4	Meta High
	P9-2	Omentum	585	35.6	2.1	3.1	40.9	4.4	8	0	3.4	2.6	50.6	49.4	5.4	Meta Low
	P9-3	Left Ovary	341	38.7	1.8	0	36.1	10.3	9.4	0	1.2	2.4	84.2	34	2.5	Primary Low
	P9-4	Right Ovary	378	30.2	1.9	1.9	38.6	9.3	13.8	0	0	4.2	78.1	41.7	2.3	Primary Low
10	P10-1	Omentum	1067	27.7	8.1	2.4	34.3	1.6	17.2	1	2.2	5.5	21	59.3	10.7	Meta Low
11	P11-1	Omentum	1066	56.9	21.2	0.2	2.9	0.4	10.4	0.3	2.5	5.2	57.8	77.9	23.7	Meta Low
12	P12-1	Omentum	1097	43.3	5.6	4.4	37.4	5.3	1.3	0.5	1	1.2	78.8	44.4	4	Meta Low
